# Supplementary material for: Selective Silencing of TDP-43 P. G376D Mutation Reverses Key Amyotrophic Lateral Sclerosis-Related Cellular Deficits
Source: Biomolecules. 2026 Mar 5;16(3):393. doi: 10.3390/biom16030393 (PMC13024069; doi:10.3390/biom16030393)
Supplement: Supplementary file 1 [file biomolecules-16-00393-s001.zip]

Archive with 1 entries (1 files):
- biomolecules-4050949-supplementary.pdf
